# Supplementary material for: Female genitalia of Seasogonia Young from China, with a new synonym and a new record (Hemiptera, Cicadellidae, Cicadellini)
Source: Zookeys. 2012 Jan 11;(164):24–40. doi: 10.3897/zookeys.164.2132 (PMC3272620; doi:10.3897/zookeys.164.2132)
Supplement: XML Treatment for Seasogonia indosinica [file zookeys.164.2132-treatment1.xml]

<!DOCTYPE tp:taxon-treatment
  PUBLIC "-//TaxonX//DTD Taxonomic Treatment Publishing DTD v0 20100105//EN" "tax-treatment-NSO.dtd">
<tp:taxon-treatment xmlns:tp="http://www.plazi.org/taxpub"><tp:treatment-meta><mixed-citation publication-type="journal"><person-group><name><surname>Meng</surname><given-names>Ze-hong</given-names></name><name><surname>Yang</surname><given-names>Mao-fa</given-names></name></person-group><article-title>Female genitalia of 
                    <italic>Seasogonia</italic> Young from China, with a new synonym and a new record (Hemiptera, Cicadellidae, Cicadellini)
                </article-title><source>Zookeys</source><day>11</day><month>1</month><year>2012</year><volume>2012</volume><issue>164</issue><fpage>24</fpage><lpage>40</lpage><pub-id pub-id-type="doi">10.3897/zookeys.164.2132</pub-id></mixed-citation></tp:treatment-meta><tp:nomenclature><tp:taxon-name>
                            <tp:taxon-name-part taxon-name-part-type="genus">Seasogonia</tp:taxon-name-part>
                            <tp:taxon-name-part taxon-name-part-type="species">indosinica</tp:taxon-name-part>
                        <object-id xmlns:xlink="http://www.w3.org/1999/xlink" xlink:type="simple">http://species-id.net/wiki/Seasogonia_indosinica</object-id>
                        </tp:taxon-name><tp:taxon-authority>(Jacobi)</tp:taxon-authority><xref ref-type="fig" rid="F1">Figs 1–3</xref><xref ref-type="fig" rid="F3">26</xref><xref ref-type="fig" rid="F4">34</xref><tp:nomenclature-citation-list><tp:nomenclature-citation><tp:taxon-name>Tettigoniella indosinica</tp:taxon-name><comment> Jacobi, 1905: 445</comment></tp:nomenclature-citation><tp:nomenclature-citation><tp:taxon-name>Seasogonia sanguinea</tp:taxon-name><comment> Kuoh &amp; Zhuo, 1996: 1</comment></tp:nomenclature-citation><!--PageBreak--></tp:nomenclature-citation-list></tp:nomenclature><tp:treatment-sec sec-type="Material examined"><title>Material examined.</title><p>1 male, China, Guangxi Province, Huaping, 5 June 1997, coll. Yang Mao-fa; 3 males, 2 females, China, Guangxi Province, Jinxiu County, Dayaoshan, Alt. 500m, 28 April 2008, coll. Meng Ze-hong; 2 males, China, Hainan Province, Jianfengling, 14–15 May 1997, coll. Yang Mao-fa; 1 male, China, Hainan Province, Jianfengling, 17 April 2009, coll. Yang Zai-hua; 14 males, China, Hainan Province, Diaoluoshan, 10–12 April 2009, coll. Yang Zai-hua; 1 male, China, Hainan Province, Bawangling, 24 April 2009, coll. Yang Zai-hua; 1 male, China, Sichuan Province, Emeishan, 14 July 1995, coll. Yang Mao-fa; 3 males, China, Guizhou Province, Guiyang City, 5 June 1981, coll. Li Zi-zhong and Ma Gui-yan; 1 male, China, Guizhou Province, Guiyang City, 2 July 1986, coll. Li Zi-zhong; 4 males, 1 female, China, Guizhou Province, Guiyang City, 15 June 1992, coll. Zhang Yu-qiong; 10 males, China, Guizhou Province, Taijiang County, 9–17 May 1985, coll. Li Zi-zhong; 17 males, China, Guizhou Province, Libo County, 19–24 May 1995, coll. Chen Xiang-sheng; 8 males, China, Guizhou Province, Libo County, 24–30 May 1998, coll. Li Zi-zhong and Song Qiong-zhang; 2 males, China, Guizhou Province, Libo County, 14–17 June 2006, coll. Zhou Zhong-hui and Zhang Bin; 5 males, 3 females, China, Guizhou Province, Chishui County, 28 May 2000, Li Zi-zhong and Chen Xiang-sheng; 2 males, 3 females, China, Guizhou Province, Xishui City, 3 June, coll. Li Zi-zhong and Chen Xiang-sheng; 2 males, China, Guizhou Province, Chishui City, 28–30 May 2006, coll. Tang Yi and Yang Zai-hua; 1 male, China, Guizhou Province, Fanjingshan, 27 July 2001, coll. Li Zi-zhong; 2 males, 2 females, China, Guizhou Province, Fanjingshan, 2–3 June 2002, coll. Li Zi-zhong and Yang Mao-fa; 12 males, 7 females, China, Guizhou Province, Daozhen County, Dashahe, 22–27 May 2004, coll. Zhang Bin, Song Qiong-zhang, Xu Fang-ling and Chen Xiang-sheng; 39 males, 4 females, China, Guizhou Province, Leigongshan, 31 May to 5 June 2005, coll. Tang Yi, Li Zi-zhong, Zhang Bin, Song Qiong-zhang, Zhang Zheng-guang, Ge De-yan, Yang Zai-hua and Xu Fang-ling; 1 male, China, Guizhou Province, Anshun City, 20 July 2005, coll. Zhou Zhong-hui; 3 males, China, Guizhou Province, Duyun City, 5 May 2006, coll. Yang Zai-hua and Zhou Zhong-hui; 4 males, China, Guizhou Province, ShiBing County, Yuntaishan, 20–21 May 2009, coll. Yang Zai-hua; 43 males, 10 females, China, Guizhou Province, Suiyang County, Kuankuoshui, 2–9 June 2010, coll. Dai Ren-huai, Song Qiong-zhang, Li Hu, Li Yu-jian, Zhang Bin, Zheng Yan-li and Xing Ji-chun.</p></tp:treatment-sec><tp:treatment-sec sec-type="Distribution"><title>Distribution.</title><p>Myanmar, Vietnam, India, China (Fujian, Guangxi, Hainan, Sichuan, Guizhou, Yunnan).</p></tp:treatment-sec><tp:treatment-sec sec-type="Female genitalia"><title>Female genitalia.</title><p>Abdominal sternite VII (<xref ref-type="fig" rid="F3">Fig. 26</xref>), in ventral view, broader than long; anterior margin straight; posterior margin well produced medially, sometimes forming two distinct lateral lobes; lateral margins convergent posteriorly; surface with few small setae mostly on basal half. Internal sternite VIII not forming sclerites. Pygofer (<xref ref-type="fig" rid="F3">Fig. 27</xref>), in lateral view, slightly produced posteriorly; posterior margin with subacute apex; surface with macrosetae on posterior portion and extending anteriorly along ventral margin, attaining midlength. Valvifers I, in lateral view (<xref ref-type="fig" rid="F3">Fig. 28</xref>), nearly <!--PageBreak--><!--PageBreak-->rectangular, slightly expanded posteriorly, posteroventral margin angulate; in ventral view (<xref ref-type="fig" rid="F4">Fig. 34</xref>), forming lobes (LB) articulating with valvulae I. Valvifers II (<xref ref-type="fig" rid="F3">Fig. 29</xref>), in lateral view, nearly fusiform, with small group of clustered setae near articulation point (AP). Valvulae I of ovipositor, in ventral view (<xref ref-type="fig" rid="F4">Fig. 34</xref>), with base gradually broadening posteriorly; in lateral view (<xref ref-type="fig" rid="F3">Fig. 30</xref>), shaft distinctly curved dorsally and with dorsal margin concave, with ventral hyaline area (VHA) near apex; dorsal sculptured area located on apical half, broadening to near apex and gradually narrowing to apex, formed by dense scale-like processes; ventral sculptured area restricted to apical portion, formed by dense imbricate processes; ventral interlocking device (VID) distinct on basal 2/3 of shaft; apex of shaft acute. Valvulae II of ovipositor (<xref ref-type="fig" rid="F3">Figs 31 and 32</xref>), in lateral view, slightly expanded beyond basal curvature, distinctly curved dorsally and with dorsal margin concave; apex narrowly rounded; preapical prominence (PP) indistinct; shaft bearing approximately 4–6 teeth (TO) distributed on apical half behind basal curvature; each tooth semiround and bearing few denticles (DE) or not bearing denticles; denticles mostly distributed on dorsal margin of shaft between teeth and on dorsal and ventral margins of apical portion, dentate dorsal margin longer than ventral margin; ducts extending toward dorsal margin and toward apical portion of shaft. Gonoplacs (<xref ref-type="fig" rid="F3">Fig. 33</xref>), in lateral view, with basal half narrow and apical half distinctly expanded; apex rounded.</p><fig id="F1" position="float" orientation="portrait"><label>Figures 1–12.</label><caption><p><italic><tp:taxon-name>Seasogonia indosinica</tp:taxon-name></italic> (Jacobi), body of male (9.0 mm): <bold>1</bold> dorsal view <bold>2</bold> lateral view <bold>3</bold> ventral view. <italic><tp:taxon-name>Seasogonia nigromaculata</tp:taxon-name></italic> Kuoh, body of male (11.5 mm): <bold>4</bold> dorsal view <bold>5</bold> lateral view <bold>6</bold> ventral view. <italic><tp:taxon-name>Seasogonia rosea</tp:taxon-name></italic> Kuoh, body of male (10.9 mm): <bold>7</bold> dorsal view <bold>8</bold> lateral view <bold>9</bold> ventral view. <italic><tp:taxon-name>Seasogonia sandaracata</tp:taxon-name></italic> (Distant), body of male (11.2 mm): <bold>10</bold> dorsal view <bold>11</bold> lateral view <bold>12</bold> ventral view.</p></caption><graphic xmlns:xlink="http://www.w3.org/1999/xlink" xlink:href="ZooKeys-164-024-g001.jpg" position="float" orientation="portrait" xlink:type="simple"/></fig></tp:treatment-sec><tp:treatment-sec><!--Section generated to contain objects referenced in tp:taxon-treatment.--><fig id="F3" position="float" orientation="portrait"><label>Figures 26–33.</label><caption><p><italic><tp:taxon-name>Seasogonia indosinica</tp:taxon-name></italic> (Jacobi), female genitalia: <bold>26</bold> sternite VII, ventral view <bold>27</bold> Pygofer, lateral view <bold>28</bold> valvifer I, lateral view <bold>29</bold> valvifer II, lateral view <bold>30</bold> valvula I, lateral view <bold>31</bold> valvula II, lateral view <bold>32</bold> apex of valvula II, lateral view <bold>33</bold> gonoplac, lateral view. AP = articulation point, DE = denticles, TO = tooth, VHA = ventral hyaline area, VID = ventral interlocking device. Scale bars in millimeters.</p></caption><graphic xmlns:xlink="http://www.w3.org/1999/xlink" xlink:href="ZooKeys-164-024-g003.jpg" position="float" orientation="portrait" xlink:type="simple"/></fig><fig id="F4" position="float" orientation="portrait"><label>Figures 34–40.</label><caption><p><italic><tp:taxon-name>Seasogonia indosinica</tp:taxon-name></italic> (Jacobi): <bold>34</bold> valvifers I and bases of valvulae I, ventral view <italic><tp:taxon-name>Seasogonia rosea</tp:taxon-name></italic> Kuoh: <bold>35</bold> Sternite VII, ventral view <bold>36</bold> pygofer, lateral view <bold>37</bold> valvifers I and bases of valvulae I, ventral view <italic><tp:taxon-name>Seasogonia sandaracata</tp:taxon-name></italic> (Distant): <bold>38</bold> Sternite VII, ventral view <bold>39</bold> pygofer, lateral view <bold>40</bold> valvifers I and bases of valvulae I, ventral view. LB = lobe. Scale bars in millimeters.</p></caption><graphic xmlns:xlink="http://www.w3.org/1999/xlink" xlink:href="ZooKeys-164-024-g004.jpg" position="float" orientation="portrait" xlink:type="simple"/></fig></tp:treatment-sec></tp:taxon-treatment>
