# Supplementary material for: Female genitalia of Seasogonia Young from China, with a new synonym and a new record (Hemiptera, Cicadellidae, Cicadellini)
Source: Zookeys. 2012 Jan 11;(164):24–40. doi: 10.3897/zookeys.164.2132 (PMC3272620; doi:10.3897/zookeys.164.2132)
Supplement: XML Treatment for Seasogonia nigromaculata [file zookeys.164.2132-treatment2.xml]

<!DOCTYPE tp:taxon-treatment
  PUBLIC "-//TaxonX//DTD Taxonomic Treatment Publishing DTD v0 20100105//EN" "tax-treatment-NSO.dtd">
<tp:taxon-treatment xmlns:tp="http://www.plazi.org/taxpub"><tp:treatment-meta><mixed-citation publication-type="journal"><person-group><name><surname>Meng</surname><given-names>Ze-hong</given-names></name><name><surname>Yang</surname><given-names>Mao-fa</given-names></name></person-group><article-title>Female genitalia of 
                    <italic>Seasogonia</italic> Young from China, with a new synonym and a new record (Hemiptera, Cicadellidae, Cicadellini)
                </article-title><source>Zookeys</source><day>11</day><month>1</month><year>2012</year><volume>2012</volume><issue>164</issue><fpage>24</fpage><lpage>40</lpage><pub-id pub-id-type="doi">10.3897/zookeys.164.2132</pub-id></mixed-citation></tp:treatment-meta><tp:nomenclature><tp:taxon-name>
                            <tp:taxon-name-part taxon-name-part-type="genus">Seasogonia</tp:taxon-name-part>
                            <tp:taxon-name-part taxon-name-part-type="species">nigromaculata</tp:taxon-name-part>
                        <object-id xmlns:xlink="http://www.w3.org/1999/xlink" xlink:type="simple">http://species-id.net/wiki/Seasogonia_nigromaculata</object-id>
                        </tp:taxon-name><tp:taxon-authority>Kuoh</tp:taxon-authority><xref ref-type="fig" rid="F1">Figs 4–6</xref><xref ref-type="fig" rid="F2">13–19</xref><tp:nomenclature-citation-list><tp:nomenclature-citation><tp:taxon-name>Seasogonia nigromaculata</tp:taxon-name><comment> Kuoh, 1991: 165</comment></tp:nomenclature-citation><tp:nomenclature-citation><tp:taxon-name>Seasogonia rufipenna</tp:taxon-name><comment> Li &amp; Wang, 1992: 98,syn. n.</comment></tp:nomenclature-citation></tp:nomenclature-citation-list></tp:nomenclature><tp:treatment-sec sec-type="Notes"><title>Notes.</title><p>We checked the holotype of <italic><tp:taxon-name>Seasogonia rufipenna</tp:taxon-name></italic> Li &amp; Wang. Unfortunately, we failed to check the holotype of <italic><tp:taxon-name>Seasogonia nigromaculata</tp:taxon-name></italic> Kuoh, but based on its detailed Chinese descriptions and illustrations of external feature and male genitalia provided by <xref ref-type="bibr" rid="B6">Kuoh (1991)</xref>, we regarded <italic><tp:taxon-name>Seasogonia rufipenna</tp:taxon-name></italic> Li &amp; Wang as a junior synonym of <italic><tp:taxon-name>Seasogonia nigromaculata</tp:taxon-name></italic> Kuoh.</p></tp:treatment-sec><tp:treatment-sec sec-type="Material examined"><title>Material examined.</title><p>Male,holotype of <italic><tp:taxon-name>Seasogonia rufipenna</tp:taxon-name></italic>, Guizhou Province, Taijiang County, Shihuihe, 16 May 1985, coll. Li Zi-zhong.</p></tp:treatment-sec><tp:treatment-sec sec-type="Distribution"><title>Distribution.</title><p>China (Guizhou, Yunnan).</p></tp:treatment-sec><tp:treatment-sec sec-type="Male genitalia"><title>Male genitalia.</title><p>Pygofer in lateral view (<xref ref-type="fig" rid="F2">Fig. 13</xref>), with broad base and gradually narrowed posteriorly, posterodorsal margin concave; apex narrowly rounded; with two or three macrosetae on basiventral portion and many macrosetae on posterior portion; pygofer process (<xref ref-type="fig" rid="F2">Figs 13 and 14</xref>) arising near median-ventral margin, extending dorsally, bifurcate apically and divided into two processes and with small process as 1/3 long as the other one; with dense setae on basal and median portion. Subgenital plate  (<xref ref-type="fig" rid="F2">Fig. 15</xref>) with multiseriate macrosetae on broad basal two-third portion, with uniseriate<!--PageBreak--><!--PageBreak--> macrosetae and some short microsetae on narrowed apical one-third portion. Aedeagus (<xref ref-type="fig" rid="F2">Figs 16 and 17</xref>) broad at basal half and with subrounded median-dorsal process; shaft slender and with paired ventral processes diverging from base of shaft, processes with apex acute and exceeding apex of shaft. Connective (<xref ref-type="fig" rid="F2">Fig. 18</xref>) Y-shaped, stalk short. Style (<xref ref-type="fig" rid="F2">Fig. 19</xref>) slightly unciform apically.</p></tp:treatment-sec><tp:treatment-sec sec-type="Female genitalia"><title>Female genitalia.</title><p>Unknown.</p><fig id="F2" position="float" orientation="portrait"><label>Figures 13–25.</label><caption><p><italic><tp:taxon-name>Seasogonia nigromaculata</tp:taxon-name></italic> Kuoh, male genitalia: <bold>13</bold> pygofer, lateral view <bold>14</bold> pygofer process, caudal view <bold>15</bold> subgenital plate, ventral view <bold>16</bold> aedeagus, lateral view <bold>17</bold> aedeagus, ventral view <bold>18</bold> connective, dorsal view <bold>19</bold> style, dorsal view. <italic><tp:taxon-name>Seasogonia rosea</tp:taxon-name></italic> Kuoh, male genitalia: <bold>20</bold> pygofer, lateral view <bold>21</bold> subgenital plate, ventral view <bold>22</bold> aedeagus, lateral view <bold>23</bold> aedeagus, ventral view <bold>24</bold> connective, dorsal view <bold>25</bold> style, dorsal view.</p></caption><graphic xmlns:xlink="http://www.w3.org/1999/xlink" xlink:href="ZooKeys-164-024-g002.jpg" position="float" orientation="portrait" xlink:type="simple"/></fig><fig id="F3" position="float" orientation="portrait"><label>Figures 26–33.</label><caption><p><italic><tp:taxon-name>Seasogonia indosinica</tp:taxon-name></italic> (Jacobi), female genitalia: <bold>26</bold> sternite VII, ventral view <bold>27</bold> Pygofer, lateral view <bold>28</bold> valvifer I, lateral view <bold>29</bold> valvifer II, lateral view <bold>30</bold> valvula I, lateral view <bold>31</bold> valvula II, lateral view <bold>32</bold> apex of valvula II, lateral view <bold>33</bold> gonoplac, lateral view. AP = articulation point, DE = denticles, TO = tooth, VHA = ventral hyaline area, VID = ventral interlocking device. Scale bars in millimeters.</p></caption><graphic xmlns:xlink="http://www.w3.org/1999/xlink" xlink:href="ZooKeys-164-024-g003.jpg" position="float" orientation="portrait" xlink:type="simple"/></fig></tp:treatment-sec><tp:treatment-sec><!--Section generated to contain objects referenced in tp:taxon-treatment.--><fig id="F1" position="float" orientation="portrait"><label>Figures 1–12.</label><caption><p><italic><tp:taxon-name>Seasogonia indosinica</tp:taxon-name></italic> (Jacobi), body of male (9.0 mm): <bold>1</bold> dorsal view <bold>2</bold> lateral view <bold>3</bold> ventral view. <italic><tp:taxon-name>Seasogonia nigromaculata</tp:taxon-name></italic> Kuoh, body of male (11.5 mm): <bold>4</bold> dorsal view <bold>5</bold> lateral view <bold>6</bold> ventral view. <italic><tp:taxon-name>Seasogonia rosea</tp:taxon-name></italic> Kuoh, body of male (10.9 mm): <bold>7</bold> dorsal view <bold>8</bold> lateral view <bold>9</bold> ventral view. <italic><tp:taxon-name>Seasogonia sandaracata</tp:taxon-name></italic> (Distant), body of male (11.2 mm): <bold>10</bold> dorsal view <bold>11</bold> lateral view <bold>12</bold> ventral view.</p></caption><graphic xmlns:xlink="http://www.w3.org/1999/xlink" xlink:href="ZooKeys-164-024-g001.jpg" position="float" orientation="portrait" xlink:type="simple"/></fig></tp:treatment-sec><ref-list><ref id="B6"><mixed-citation xmlns:xlink="http://www.w3.org/1999/xlink" xlink:type="simple"><person-group><name name-style="western"><surname>Kuoh</surname><given-names>CL</given-names></name></person-group> (<year>1991</year>)<source> Two new species of <italic>Seasogonia</italic> from China (Homoptera: Cicadellidae). Journal of Anhui Agricultural College 18(3): 165–168.</source><ext-link ext-link-type="uri" xlink:href="http://www.cnki.com.cn/Article/CJFDTOTAL-ANHU199103000.htm" xlink:type="simple">http://www.cnki.com.cn/Article/CJFDTOTAL-ANHU199103000.htm</ext-link></mixed-citation></ref></ref-list></tp:taxon-treatment>
