# Supplementary material for: Female genitalia of Seasogonia Young from China, with a new synonym and a new record (Hemiptera, Cicadellidae, Cicadellini)
Source: Zookeys. 2012 Jan 11;(164):24–40. doi: 10.3897/zookeys.164.2132 (PMC3272620; doi:10.3897/zookeys.164.2132)
Supplement: XML Treatment for Seasogonia rosea [file zookeys.164.2132-treatment3.xml]

<!DOCTYPE tp:taxon-treatment
  PUBLIC "-//TaxonX//DTD Taxonomic Treatment Publishing DTD v0 20100105//EN" "tax-treatment-NSO.dtd">
<tp:taxon-treatment xmlns:tp="http://www.plazi.org/taxpub"><tp:treatment-meta><mixed-citation publication-type="journal"><person-group><name><surname>Meng</surname><given-names>Ze-hong</given-names></name><name><surname>Yang</surname><given-names>Mao-fa</given-names></name></person-group><article-title>Female genitalia of 
                    <italic>Seasogonia</italic> Young from China, with a new synonym and a new record (Hemiptera, Cicadellidae, Cicadellini)
                </article-title><source>Zookeys</source><day>11</day><month>1</month><year>2012</year><volume>2012</volume><issue>164</issue><fpage>24</fpage><lpage>40</lpage><pub-id pub-id-type="doi">10.3897/zookeys.164.2132</pub-id></mixed-citation></tp:treatment-meta><tp:nomenclature><tp:taxon-name>
                            <tp:taxon-name-part taxon-name-part-type="genus">Seasogonia</tp:taxon-name-part>
                            <tp:taxon-name-part taxon-name-part-type="species">rosea</tp:taxon-name-part>
                        <object-id xmlns:xlink="http://www.w3.org/1999/xlink" xlink:type="simple">http://species-id.net/wiki/Seasogonia_rosea</object-id>
                        </tp:taxon-name><tp:taxon-authority>Kuoh</tp:taxon-authority><xref ref-type="fig" rid="F1">Figs 7–9</xref><xref ref-type="fig" rid="F2">20–25</xref><xref ref-type="fig" rid="F4">35–37</xref><tp:nomenclature-citation-list><tp:nomenclature-citation><tp:taxon-name>Seasogonia rosea</tp:taxon-name><comment> Kuoh, 1991: 166</comment></tp:nomenclature-citation></tp:nomenclature-citation-list></tp:nomenclature><tp:treatment-sec sec-type="Material examined"><title>Material examined.</title><p>1 female, China, Yunnan Province, Tengchong County, Shangyun Village, Alt. 1700–1900m, 15 July 2002, coll. Yang Mao-fa; 1 male, 1 female, China, Yunnan Province, Tengchong County, Gaoligongshan, Alt. 1900–2000m, 17 July 2002, coll. Yang Mao-fa and Song Hong-yan; 21 males, 7 females, China, Yunnan Province, Tengchong County, Gaoligongshan, Baihualing, Alt. 1800–2400m, 28 May to 3 June 2009, coll. Yang Zai-hua and Li Bin; 10 males, 9 females, China, Yunnan Province, Tengchong County, Gaoligongshan, 13–15 June 2011, coll. Yang Zai-hua and Li Yu-jian; 1 male, 1 female, China, Yunnan Province, Yingjiang County, Tongbiguan, Alt. 1400–1500m, 20 July 2002, coll. Yang Mao-fa and Song Hong-yan; 19 males, China, Yunnan Province, Yingjiang County, Tongbiguan, 1–3 June 2011, coll. Yang Zai-hua and Li Yu-jian; 7 males, China, Yunnan Province, Fugong County, Shangpa Town, 17–18 May 2010, coll. Ni Jun-qiang, Li Hu and Zhang Pei.</p></tp:treatment-sec><tp:treatment-sec sec-type="Distribution"><title>Distribution.</title><p>China (Yunnan).</p></tp:treatment-sec><tp:treatment-sec sec-type="Male genitalia"><title>Male genitalia.</title><p>Pygofer (<xref ref-type="fig" rid="F2">Fig. 20</xref>) in lateral view, broad and triangular, gradually narrowed posteriorly; with several macrosetae on basiventral portion and many macrosetae on posterior portion; pygofer process arising near median-ventral margin, extending dorsally, bifurcate apically and divided into two processes, short process acute and nearly as 2/3 long as the other one; surface with dense setae except apex. Subgenital plate (<xref ref-type="fig" rid="F2">Fig. 21</xref>) with anterior half broad, surface with multiseriate macrosetae on basal one-half and with uniseriate macrosetae and some short microsetae on posterior half. Aedeagus (<xref ref-type="fig" rid="F2">Figs 22 and 23</xref>) broad at basal half and with angulate median-dorsal process; shaft with acute internal process and with paired ventral processes diverging from base of shaft, ventral processes with apex acute and extending as long as apex of shaft. Connective (<xref ref-type="fig" rid="F2">Fig. 24</xref>) broad, V-shaped. Style (<xref ref-type="fig" rid="F2">Fig. 25</xref>) slightly unciform apically.</p></tp:treatment-sec><tp:treatment-sec sec-type="Female genitalia"><title>Female genitalia.</title><p>Abdominal sternite VII (<xref ref-type="fig" rid="F4">Fig. 35</xref>), in ventral view, with posterior margin conspicuously more produced medially than in <italic><tp:taxon-name>Seasogonia indosinica</tp:taxon-name></italic>. Other characteristics as in <italic><tp:taxon-name>Seasogonia  indosinica</tp:taxon-name></italic>.</p><fig id="F4" position="float" orientation="portrait"><label>Figures 34–40.</label><caption><p><italic><tp:taxon-name>Seasogonia indosinica</tp:taxon-name></italic> (Jacobi): <bold>34</bold> valvifers I and bases of valvulae I, ventral view <italic><tp:taxon-name>Seasogonia rosea</tp:taxon-name></italic> Kuoh: <bold>35</bold> Sternite VII, ventral view <bold>36</bold> pygofer, lateral view <bold>37</bold> valvifers I and bases of valvulae I, ventral view <italic><tp:taxon-name>Seasogonia sandaracata</tp:taxon-name></italic> (Distant): <bold>38</bold> Sternite VII, ventral view <bold>39</bold> pygofer, lateral view <bold>40</bold> valvifers I and bases of valvulae I, ventral view. LB = lobe. Scale bars in millimeters.</p></caption><graphic xmlns:xlink="http://www.w3.org/1999/xlink" xlink:href="ZooKeys-164-024-g004.jpg" position="float" orientation="portrait" xlink:type="simple"/></fig></tp:treatment-sec><tp:treatment-sec><!--Section generated to contain objects referenced in tp:taxon-treatment.--><fig id="F1" position="float" orientation="portrait"><label>Figures 1–12.</label><caption><p><italic><tp:taxon-name>Seasogonia indosinica</tp:taxon-name></italic> (Jacobi), body of male (9.0 mm): <bold>1</bold> dorsal view <bold>2</bold> lateral view <bold>3</bold> ventral view. <italic><tp:taxon-name>Seasogonia nigromaculata</tp:taxon-name></italic> Kuoh, body of male (11.5 mm): <bold>4</bold> dorsal view <bold>5</bold> lateral view <bold>6</bold> ventral view. <italic><tp:taxon-name>Seasogonia rosea</tp:taxon-name></italic> Kuoh, body of male (10.9 mm): <bold>7</bold> dorsal view <bold>8</bold> lateral view <bold>9</bold> ventral view. <italic><tp:taxon-name>Seasogonia sandaracata</tp:taxon-name></italic> (Distant), body of male (11.2 mm): <bold>10</bold> dorsal view <bold>11</bold> lateral view <bold>12</bold> ventral view.</p></caption><graphic xmlns:xlink="http://www.w3.org/1999/xlink" xlink:href="ZooKeys-164-024-g001.jpg" position="float" orientation="portrait" xlink:type="simple"/></fig><fig id="F2" position="float" orientation="portrait"><label>Figures 13–25.</label><caption><p><italic><tp:taxon-name>Seasogonia nigromaculata</tp:taxon-name></italic> Kuoh, male genitalia: <bold>13</bold> pygofer, lateral view <bold>14</bold> pygofer process, caudal view <bold>15</bold> subgenital plate, ventral view <bold>16</bold> aedeagus, lateral view <bold>17</bold> aedeagus, ventral view <bold>18</bold> connective, dorsal view <bold>19</bold> style, dorsal view. <italic><tp:taxon-name>Seasogonia rosea</tp:taxon-name></italic> Kuoh, male genitalia: <bold>20</bold> pygofer, lateral view <bold>21</bold> subgenital plate, ventral view <bold>22</bold> aedeagus, lateral view <bold>23</bold> aedeagus, ventral view <bold>24</bold> connective, dorsal view <bold>25</bold> style, dorsal view.</p></caption><graphic xmlns:xlink="http://www.w3.org/1999/xlink" xlink:href="ZooKeys-164-024-g002.jpg" position="float" orientation="portrait" xlink:type="simple"/></fig></tp:treatment-sec></tp:taxon-treatment>
