# Supplementary material for: Female genitalia of Seasogonia Young from China, with a new synonym and a new record (Hemiptera, Cicadellidae, Cicadellini)
Source: Zookeys. 2012 Jan 11;(164):24–40. doi: 10.3897/zookeys.164.2132 (PMC3272620; doi:10.3897/zookeys.164.2132)
Supplement: XML Treatment for Seasogonia sandaracata [file zookeys.164.2132-treatment4.xml]

<!DOCTYPE tp:taxon-treatment
  PUBLIC "-//TaxonX//DTD Taxonomic Treatment Publishing DTD v0 20100105//EN" "tax-treatment-NSO.dtd">
<tp:taxon-treatment xmlns:tp="http://www.plazi.org/taxpub"><tp:treatment-meta><mixed-citation publication-type="journal"><person-group><name><surname>Meng</surname><given-names>Ze-hong</given-names></name><name><surname>Yang</surname><given-names>Mao-fa</given-names></name></person-group><article-title>Female genitalia of 
                    <italic>Seasogonia</italic> Young from China, with a new synonym and a new record (Hemiptera, Cicadellidae, Cicadellini)
                </article-title><source>Zookeys</source><day>11</day><month>1</month><year>2012</year><volume>2012</volume><issue>164</issue><fpage>24</fpage><lpage>40</lpage><pub-id pub-id-type="doi">10.3897/zookeys.164.2132</pub-id></mixed-citation></tp:treatment-meta><tp:nomenclature><tp:taxon-name>
                            <tp:taxon-name-part taxon-name-part-type="genus">Seasogonia</tp:taxon-name-part>
                            <tp:taxon-name-part taxon-name-part-type="species">sandaracata</tp:taxon-name-part>
                        <object-id xmlns:xlink="http://www.w3.org/1999/xlink" xlink:type="simple">http://species-id.net/wiki/Seasogonia_sandaracata</object-id>
                        </tp:taxon-name><tp:taxon-authority>(Distant)</tp:taxon-authority><xref ref-type="fig" rid="F1">Figs 10–12</xref><xref ref-type="fig" rid="F4">38–40</xref><xref ref-type="fig" rid="F5">41–42</xref><xref ref-type="fig" rid="F6">53–54</xref><tp:nomenclature-citation-list><tp:nomenclature-citation><tp:taxon-name>Tettigoniella sandaracata</tp:taxon-name><comment> Distant, 1908: 217</comment></tp:nomenclature-citation></tp:nomenclature-citation-list></tp:nomenclature><tp:treatment-sec sec-type="Material examined"><title>Material examined.</title><p>5 males, 1 female, China, Yunnan Province, Yingjiang County, Tongbiguan, Alt. 1200m, 15 June 2001, coll. Tian Ming-yi; 10 females, China, Yunnan Province, Yingjiang County, Tongbiguan, Alt. 1400–1500m, 20 July 2002, coll. Yang Mao-fa, Li Zi-zhong, Song Hong-yan and Dai Ren-huai; 32males, 7 females, China, Yunnan Province, Yingjiang County, 29 May to 3 June 2011, coll. Yang Zai-hua and Li Yu-jian; 13 males, 2 females, China, Yunnan Province, Yingjiang County, Xima Town, Alt. 1700m, 8–10 June 2009, coll. Yang Zai-hua and Li Bin; 2 males, 1 female, China, Yunnan Province, Yingjiang County, Tongbiguan, Alt. 270m, 13 June 2009, coll. Yang Zai-hua and Li Bin; 1 male, 11 females, China, Yunnan Province, Tengchong County, Shangyun Village, Alt. 1400m, 14 July 2002, coll. Li Zi-zhong and Yang Mao-fa; 1 male, 3 females, China, Yunnan Province, Tengchong County, Gaoligongshan, Alt. 1900–2000m, 17 July 2002, coll. Yang Mao-fa, Li Zi-zhong, and Song Hong-yan; 5 females, China, Yunnan Province, Longling County, Longxin, Alt. 1800m, 24 July 2002, coll. Yang Mao-fa, Li Zi-zhong, and Song Hong-yan; 1 male, 1 female, China, Yunnan Province, Tengchong County, Gaoligongshan, Alt. 1800–2400m, 28 May to 5 June 2009, coll. Yang Zai-hua and Li Bin; 3 males, China, Yunnan Province, Ruili County, Moli, Alt. 770m, 15 June 2009, coll. Yang Zai-hua and Li Bin; 7 males, 5 females, China, Yunnan Province, Ruili County, 5–7 June 2011, coll. Li Yu-jian and Yang Zai-hua; 1 male, China, Yunnan Province, Pianma, 10 May 2010, coll. Zhang Bin; 18 males, 4 females, China, Yunnan Province, Pianma, 17–19 June 2011, coll. Li Yu-jian and Yang Zai-hua; 47 males, 30 females, China, Xizang Province, Muotuo County, 6 May to 4 June 1980, coll. Jin Gen-tao and Wu Jian-yi (Specimens are deposited in Shanghai Entomological Museum, Chinese Academy of Sciences (SEMCAS)).</p></tp:treatment-sec><tp:treatment-sec sec-type="Distribution"><title>Distribution.</title><p>India, Myanmar, China (Yunnan, Xizang). New Record for China.</p></tp:treatment-sec><tp:treatment-sec sec-type="Female genitalia"><title>Female genitalia.</title><p>Abdominal sternite VII (<xref ref-type="fig" rid="F4">Fig. 38</xref>), in ventral view, nearly as broad as long; anterior margin straight; posterior margin broadly convex. Pygofer (<xref ref-type="fig" rid="F4">Fig. 39</xref>), in lateral view, slightly produced; posterior margin with subacute apex; surface with macrosetae on posterior portion and extending anteriorly along nearly whole of ventral margin. Valvifers I, in ventral view (<xref ref-type="fig" rid="F4">Fig. 40</xref>), not forming lobes articulating with valvulae I. Valvulae I, in ventral view (<xref ref-type="fig" rid="F4">Fig. 40</xref>), much broader than in <italic><tp:taxon-name>Seasogonia indosinica</tp:taxon-name></italic>. Other characteristics as in <italic><tp:taxon-name>Seasogonia indosinica</tp:taxon-name></italic>.</p><fig id="F5" position="float" orientation="portrait"><label>Figures 41–52.</label><caption><p>Valvulae I and their apical portions, lateral view. <bold>41, 42</bold> <italic><tp:taxon-name>Seasogonia sandaracata</tp:taxon-name></italic> (Distant, 1908) <bold>43, 44</bold> <italic><tp:taxon-name>Gununga yoshimotoi</tp:taxon-name></italic> Young, 1986 <bold>45, 46</bold> <italic><tp:taxon-name>Anagonalia melichari</tp:taxon-name></italic> (Distant, 1908) <bold>47, 48</bold> <italic><tp:taxon-name>Sphinctogonia lacta</tp:taxon-name></italic> Zhang &amp; Kuoh, 1993 <bold>49, 50</bold> <italic><tp:taxon-name>Cicadella viridis</tp:taxon-name></italic> (Linnaeus, 1758) <bold>51, 52</bold> <italic><tp:taxon-name>Stenatkina albopennis</tp:taxon-name></italic> Yang, 2007. VHA = ventral hyaline area, VID = ventral interlocking device. Scale bars in millimeters.</p></caption><graphic xmlns:xlink="http://www.w3.org/1999/xlink" xlink:href="ZooKeys-164-024-g005.jpg" position="float" orientation="portrait" xlink:type="simple"/></fig><fig id="F6" position="float" orientation="portrait"><label>Figures 53–64.</label><caption><p>Valvulae II and their teeth, lateral view. <bold>53, 54</bold> <italic><tp:taxon-name>Seasogonia sandaracata</tp:taxon-name></italic> (Distant, 1908) <bold>55, 56</bold> <italic><tp:taxon-name>Gununga yoshimotoi</tp:taxon-name></italic> Young, 1986 <bold>57, 58</bold> <italic><tp:taxon-name>Anagonalia melichari</tp:taxon-name></italic> (Distant, 1908) <bold>59, 60</bold> <italic><tp:taxon-name>Sphinctogonia lacta</tp:taxon-name></italic> Zhang &amp; Kuoh, 1993 <bold>61, 62</bold> <italic><tp:taxon-name>Cicadella viridis</tp:taxon-name></italic> (Linnaeus, 1758) <bold>63, 64</bold> <italic><tp:taxon-name>Stenatkina albopennis</tp:taxon-name></italic> Yang, 2007. PP = preapical prominence. Scale bars in millimeters.</p></caption><graphic xmlns:xlink="http://www.w3.org/1999/xlink" xlink:href="ZooKeys-164-024-g006.jpg" position="float" orientation="portrait" xlink:type="simple"/></fig></tp:treatment-sec><tp:treatment-sec><!--Section generated to contain objects referenced in tp:taxon-treatment.--><fig id="F1" position="float" orientation="portrait"><label>Figures 1–12.</label><caption><p><italic><tp:taxon-name>Seasogonia indosinica</tp:taxon-name></italic> (Jacobi), body of male (9.0 mm): <bold>1</bold> dorsal view <bold>2</bold> lateral view <bold>3</bold> ventral view. <italic><tp:taxon-name>Seasogonia nigromaculata</tp:taxon-name></italic> Kuoh, body of male (11.5 mm): <bold>4</bold> dorsal view <bold>5</bold> lateral view <bold>6</bold> ventral view. <italic><tp:taxon-name>Seasogonia rosea</tp:taxon-name></italic> Kuoh, body of male (10.9 mm): <bold>7</bold> dorsal view <bold>8</bold> lateral view <bold>9</bold> ventral view. <italic><tp:taxon-name>Seasogonia sandaracata</tp:taxon-name></italic> (Distant), body of male (11.2 mm): <bold>10</bold> dorsal view <bold>11</bold> lateral view <bold>12</bold> ventral view.</p></caption><graphic xmlns:xlink="http://www.w3.org/1999/xlink" xlink:href="ZooKeys-164-024-g001.jpg" position="float" orientation="portrait" xlink:type="simple"/></fig><fig id="F4" position="float" orientation="portrait"><label>Figures 34–40.</label><caption><p><italic><tp:taxon-name>Seasogonia indosinica</tp:taxon-name></italic> (Jacobi): <bold>34</bold> valvifers I and bases of valvulae I, ventral view <italic><tp:taxon-name>Seasogonia rosea</tp:taxon-name></italic> Kuoh: <bold>35</bold> Sternite VII, ventral view <bold>36</bold> pygofer, lateral view <bold>37</bold> valvifers I and bases of valvulae I, ventral view <italic><tp:taxon-name>Seasogonia sandaracata</tp:taxon-name></italic> (Distant): <bold>38</bold> Sternite VII, ventral view <bold>39</bold> pygofer, lateral view <bold>40</bold> valvifers I and bases of valvulae I, ventral view. LB = lobe. Scale bars in millimeters.</p></caption><graphic xmlns:xlink="http://www.w3.org/1999/xlink" xlink:href="ZooKeys-164-024-g004.jpg" position="float" orientation="portrait" xlink:type="simple"/></fig></tp:treatment-sec></tp:taxon-treatment>
